# Supplementary material for: Therapeutic Potential of Peucedanum japonicum Thunb. and Its Active Components in a Delayed Corneal Wound Healing Model Following Blue Light Irradiation-Induced Oxidative Stress
Source: Antioxidants (Basel). 2023 May 29;12(6):1171. doi: 10.3390/antiox12061171 (PMC10295055; doi:10.3390/antiox12061171)
Supplement: Supplementary file 1 [file antioxidants-12-01171-s001.zip]

Archive with 1 entries (1 files):
- antioxidants-2395807-supplementary.pdf
